# Supplementary material for: Mechanisms of Fibroblast Growth Factor 21 Adsorption on Macroion Layers: Molecular Dynamics Modeling and Kinetic Measurements
Source: Biomolecules. 2023 Nov 26;13(12):1709. doi: 10.3390/biom13121709 (PMC10741725; doi:10.3390/biom13121709)
Supplement: Supplementary file 1 [file biomolecules-13-01709-s001.zip]

Archive with 1 entries (1 files):
- biomolecules-2713540-supplementary.pdf
